# Supplementary material for: Understanding Acceptability and Willingness-to-pay for a C-reactive Protein Point-of-care Testing Service to Improve Antibiotic Dispensing for Respiratory Infections in Vietnamese Pharmacies: A Mixed-methods Study
Source: Open Forum Infect Dis. 2024 Aug 2;11(8):ofae445. doi: 10.1093/ofid/ofae445 (PMC11347944; doi:10.1093/ofid/ofae445)
Supplement: ofae445_Supplementary_Data [file ofae445_supplementary_data.zip]

Archive with 8 entries (8 files):
- Sup1. Study design.pptx
- Sup2. Sample size calculation.docx
- Sup3. Details of eligibility criteria.docx
- Sup4. Customer exit questionnaire .docx
- Sup5. Bidding game.docx
- Sup6. Qualitative Interview guide.docx
- Sup7. Pharmacy and customer recruitment procedures.docx
- Sup8. Sentitivity analyses for WTP.docx
